# Supplementary material for: Light Spectra, a Promising Tool to Modulate Ulva lacinulata Productivity and Composition
Source: Mar Drugs. 2024 Sep 3;22(9):404. doi: 10.3390/md22090404 (PMC11433255; doi:10.3390/md22090404)
Supplement: Supplementary file 1 [file marinedrugs-22-00404-s001.zip]

Archive with 1 entries (1 files):
- marinedrugs-3181833-supplementary.pdf
